# Supplementary material for: Organ-Specific Distribution of Antimycobacterial Neolignans in Piper rivinoides and UHPLC-HRMS/MS Analysis of Its Extracts
Source: Molecules. 2025 Dec 6;30(24):4682. doi: 10.3390/molecules30244682 (PMC12735719; doi:10.3390/molecules30244682)
Supplement: Supplementary file 1 [file molecules-30-04682-s001.zip]

Archive with 1 entries (1 files):
- molecules-3934156-supplementary.pdf
